# Supplementary material for: Cancer Vaccines Based on Fluorine-Modified KH-1 Elicit Robust Immune Response
Source: Molecules. 2023 Feb 17;28(4):1934. doi: 10.3390/molecules28041934 (PMC9963332; doi:10.3390/molecules28041934)
Supplement: Supplementary file 1 [file molecules-28-01934-s001.zip]

Archive with 1 entries (1 files):
- molecules-2186764-supplementary.pdf
